# Supplementary material for: Antifungal Susceptibility of Malassezia pachydermatis Isolates from Companion Animals and Genomic Insights into Resistance Mechanisms
Source: Antibiotics (Basel). 2025 Sep 5;14(9):902. doi: 10.3390/antibiotics14090902 (PMC12466836; doi:10.3390/antibiotics14090902)
Supplement: Supplementary file 1 [file antibiotics-14-00902-s001.zip › Table S2.xlsx]

## Sheet: Munka1
Supplementary Table S2. Occurrence of amino acid substitutions in proteins responsible for ergosterol biosynthesis and the MIC values of ketoconazole, clotrimazole, miconazole, itraconazole and terbinafine determined against M. pachydermatis isolates
Isolate number	Amino acid substitutions												Ketoconazole MIC (mg/L)	Terbinafine MIC (mg/L)	Clotrimazole MIC (mg/L)	Miconazole MIC (mg/L)	Itraconazole MIC (mg/L)
	ERG11	ERG1	ERG3	ERG4	ERG5	ERG6	ERG7	ERG9	ERG24	ERG25	ERG26	ERG27
12747	-	-	-	-	D499N	K132R	-	-		-	-	-	≤0,03	0.03	4	1	0.25
	-	-	-	-	Q527H	-	-	-		-	-	-
11938	V33I	P153R	-	-	Q527H	A167S	-	-		-	-	S109G	0.06	1	4	8	0.125
	K141R	-	-	-	-	-	-	-		-	-	-
	E181Q	-	-	-	-	-	-	-		-	-	-
12069	I25I/S	R131R/G	S28S/T	S14S/N	D222D/E	E4A	R33R/K	A423A/S	indels	-	N76N/T	V6V/I	0.25	0.125	16	4	0.25
	W52W/L	P193P/S	T31T/A	L22L/M	H268H/Y	R59H	V66L	H441H/R		-	N77N/D	V19V/I
	R84R/K	R196R/C	Q40Q/H	S32S/L	R271R/H	H88Q	R149R/C	K444K/E		-	P286P/L	A66A/T
	L86L/F	M364M/I	S90S/T	V160V/L	T365T/A	L112F	G201G/S	A461A/V		-	M347M/T	S109S/G
	E181Q	S456S/A	V165V/A	A205A/V	-	R152K	V306A	S478S/F		-	V391V/M	T168T/S
	N212N/S	V480V/A	S289S/G	P273P/S	-	V193L	A370A/V	F482F/L		-	L393L/F	T391T/A
	E290D	I493I/V	N306N/D	A367A/T	-	R269L	E537E/A	V499V/I		-	T420T/A	H405H/Y
	Y352Y/F	Y511Y/H	-	I474I/V	-	A304V	S597S/T	D517D/H		-	-	S407S/T
	H399H/R	N527N/D	-	-	-	S342P	-	-		-	-	R429R/Q
	K446K/R	-	-	-	-	-	-	-		-	-	-
12693	I25S	R131G	S28T	S14N	A18T	E4A	frameshift	A116T		-	N76T	V6I	0.25	0.5	>32	16	0.125
	W52L	M364I	T31A	L22M	T25A	R59H	R33K	K179N		-	N77D	V19I
	R84K	S456A	Q40H	S32L	G30V	H88Q	V66L	D204E		-	P286L	A66T
	L86F	V480A	S90T	V160L	L54M	L112F	R149C	I210V		-	M347T	I150V
	E181Q	I493V	V165A	A205V	D222E	R152K	G201S	D253G		-	V391M	T168S
	N212S	Y511H	S289G	P273S	H268Y	V193L	V306A	R263H		-	L393F	T391A
	E290D	N527D	N306D	A367T	R271H	R269L	E537A	T268I		-	T420A	H405Y
	Y352F	-	-	I474V	T365A	A304V	-	V281A		-	G466C	S407T
	H399R	-	-	-	-	S342P	-	A423S		-	-	R429Q
	K446R	-	-	-	-	-	-	H441R		-	-	-
	-	-	-	-	-	-	-	K444E		-	-	-
	-	-	-	-	-	-	-	A461V		-	-	-
	-	-	-	-	-	-	-	S478F		-	-	-
	-	-	-	-	-	-	-	F482L		-	-	-
	-	-	-	-	-	-	-	V499I		-	-	-
	-	-	-	-	-	-	-	D517H		-	-	-
13172	A17T	V96A	S33T	-	D11G	E4A	P21S	E42A	indels	A144V	F54L	V6I	0.06	0.5	16	2	0.25
	R175H	R131G	S90T	-	E23G	G138D	D254E	K93R		-	A73I	L24I
	E181Q	M364I	V165A	-	G30S	R152K	P256L	P99L		-	L108M	S112DEL
	-	S456A	S289G	-	A38S	L274F	A269T	A116T		-	L153M	D122E
	-	V480A	-	-	V58M	S297G	V306A	D204E		-	S244F	I150V
	-	C492Y	-	-	I75L	V338I	Y598H	D253G		-	K282N	I167V
	-	I493V	-	-	A80S	R340H	frameshift	A278T		-	T303A	T168S
	-	L500I	-	-	A185D	S342P	-	E440Q		-	M347T	V253A
	-	N527D	-	-	D222E	-	-	K444E		-	-	N268I
	-	V544L	-	-	T365A	-	-	S478F		-	-	H309R
	-	-	-	-	V533M	-	-	L481S		-	-	A319V
	-	-	-	-	A543P	-	-	D517N		-	-	R429Q
	-	-	-	-	-	-	-	R536H		-	-	-
11154	I25S	R131G	S28T	S14N	A18T	E4A	frameshift	A116T	indels	-	N76T	V6I	0.125	1	32	4	0.125
	W52L	A165T	T31A	L22M	T25A	R59H	R33K	K179N		-	N77D	V19I
	R84K	M364I	Q40H	S32L	G30V	H88Q	V66L	D204E		-	P286L	A66T
	L86F	A369T	S90T	V160L	L54M	L112F	R149C	I210V		-	M347T	I150V
	E181Q	S456A	V165A	A205V	D222E	R152K	G201S	D253G		-	V391M	T168S
	N212S	V480A	S289G	P273S	H268Y	V193L	V306A	R263H		-	L393F	T391A
	E290D	I493V	N306D	A367T	R271H	R269L	E537A	T268I		-	T420A	H405Y
	Y352F	Y511H	-	I474V	T365A	L274F	-	V281A		-	G436R	S407T
	H399R	N527D	-	-	-	A304V	-	A423S		-	-	R429Q
	K446R	-	-	-	-	S342P	-	H441R		-	-	-
	-	-	-	-	-	-	-	K444E		-	-	-
	-	-	-	-	-	-	-	A461V		-	-	-
	-	-	-	-	-	-	-	S478F		-	-	-
	-	-	-	-	-	-	-	F482L		-	-	-
	-	-	-	-	-	-	-	V499I		-	-	-
	-	-	-	-	-	-	-	D517H		-	-	-
11193	A17A/T	R131G	S28S/T	S14S/N	D11D/G	E4A	P21P/S	E42E/A	indels	A144A/V	F54L	V6I	0.5	0.125	32	2	0.5
	I25I/S	R196R/C	T31T/A	L22L/M	A18A/T	R59H	R33R/K	K93K/R		-	A73I	V19V/I
	W52W/L	M364I	S33S/T	S32S/L	E23E/G	H88Q	V66V/L	P99P/L		-	L108M	L24L/I
	R84K	S456A	Q40Q/H	V160V/L	T25T/A	L112F	R149R/C	A116T		-	L153M	A66A/T
	L86L/F	V480A	S90T	A205A/V	A38A/S	R152K	G201G/S	K179K/N		-	S244F	D122E
	R175R/H	C492C/Y	V165A	P273P/S	L54L/M	V193L	D254D/E	I210I/V?		-	K282N	I167I/V
	Q178Q/R	I493V	S289G	A367A/T	V58V/M	R269L	P256P/L	R263R/H		-	T303A	V253V/A
	E181Q	L500L/I	N306N/D	I474I/V	I75I/L	L274F	A269A/T	T268T/I		-	M347T	N268N/I
	N212S	Y511Y/H	-	-	A80A/S	A304V	V306A	A278A/T		-	-	H309H/R
	E290E/D	N527D	-	-	A185A/D	S342P	E537E/A	V281V/A		-	-	A319A/V
	Y352Y/F	V544V/L	-	-	H268H/Y	-	L172L/F	A423A/S		-	-	T391T/A
	H399H/R	-	-	-	R271R/H	-	Y598Y/H	E440E/Q		-	-	H405H/Y
	K446K/R	-	-	-	T365A	-	-	H441H/R		-	-	S407S/T
	-	-	-	-	V533V/M	-	-	K444E		-	-	-
	-	-	-	-	A543A/P	-	-	A461A/V		-	-	-
	-	-	-	-	-	-	-	S478F		-	-	-
	-	-	-	-	-	-	-	F482F/L		-	-	-
	-	-	-	-	-	-	-	V499V/I		-	-	-
	-	-	-	-	-	-	-	D517D/H		-	-	-
	-	-	-	-	-	-	-	R536R/H		-	-	-
11277	-	-	-	-	Q527H	-	K600R	-	indels	-	-	-	0.25	0.25	32	2	0.5
11450	-	-	G80S	-	Q527H	A167S	V306A	-	indels	-	-	S109G	0.125	0.5	32	4	0.25
	-	-	-	-	-	-	A370V	-		-	-	-
11768	I25S	R131G	S28T	S14N	A18T	E4A	frameshift	A116T	indels	-	N76T	V6I	0.5	0.25	16	2	≤0,03
	R84K	M364I	T31A	L22M	T25A	R59H	R33K	K179N		-	N77D	V19I
	L86F	S456A	Q40H	S32L	G30V	H88Q	V66L	D204E		-	P286L	A66T
	E181Q	V480A	S90T	V160L	L54M	L112F	R149C	I210V		-	M347T	I150V
	E290D	I493V	V165A	A205V	D222E	R152K	G201S	D253G		-	V391M	T168S
	H399R	Y511H	S289G	P273S	H268Y	V193L	V306A	R263H		-	L393F	T391A
	-	N527D	N306D	A367T	R271H	R269L	E537A	T268I		-	T420A	H405Y
	-	-	-	-	-	A304V	-	V281A		-	-	S407T
	-	-	-	-	-	S342P	-	A423S		-	-	R429Q
	-	-	-	-	-	-	-	H441R		-	-	-
	-	-	-	-	-	-	-	K444E		-	-	-
	-	-	-	-	-	-	-	A461V		-	-	-
	-	-	-	-	-	-	-	S478F		-	-	-
	-	-	-	-	-	-	-	F482L		-	-	-
	-	-	-	-	-	-	-	V499I		-	-	-
	-	-	-	-	-	-	-	D517H		-	-	-
